# Supplementary material for: Ellagitannin–Lipid Interaction by HR-MAS NMR Spectroscopy
Source: Molecules. 2021 Jan 12;26(2):373. doi: 10.3390/molecules26020373 (PMC7828275; doi:10.3390/molecules26020373)
Supplement: Supplementary file 1 [file molecules-26-00373-s001.zip]

Archive with 1 entries (1 files):
- Ellagitannin-lipid Interaction by HR-MAS NMR Spectroscopy - Supplementary Materials.docx
